# Supplementary material for: Copper(II) 2,2-Bis(Hydroxymethyl)Propionate Coordination Compounds with Hexamethylenetetramine: From Mononuclear Complex to One-Dimensional Coordination Polymer
Source: Molecules. 2021 Jun 2;26(11):3358. doi: 10.3390/molecules26113358 (PMC8199667; doi:10.3390/molecules26113358)
Supplement: Supplementary file 1 [file molecules-26-03358-s001.zip]

Archive with 1 entries (1 files):
- molecules-1238753-supplementary.pdf
